# Supplementary material for: Platelet-rich plasma for patellar tendinopathy: a randomized controlled trial correlating clinical outcomes and quantitative imaging
Source: Radiol Adv. 2024 Jul 8;1(2):umae017. doi: 10.1093/radadv/umae017 (PMC12481695; doi:10.1093/radadv/umae017)
Supplement: umae017_Supplementary_Data [file umae017_Supplementary_Data.zip]

Archive with 4 entries (4 files):
- accepted manuscript PL SIL.docx
- Supplemental Tables for publication.docx
- text line edited NL SIL 3-18-24.docx
- Manuscript_PL SIL_5-26-24.docx
